# Supplementary material for: The Dual Role of Lignin in Fruit Trees: Unraveling Regulatory Networks from Stress Resilience to Quality Control
Source: Plants (Basel). 2026 Jul 22;15(14):2244. doi: 10.3390/plants15142244 (PMC13431395; doi:10.3390/plants15142244)
Supplement: Supplementary file 1 [file plants-15-02244-s001.zip]

Archive with 7 entries (4 files):
- Supplementary data/
- Supplementary data/Table S1.pdf
- Supplementary data/Table S2.pdf
- __MACOSX/
- __MACOSX/Supplementary data/
- __MACOSX/Supplementary data/._Table S1.docx
- __MACOSX/Supplementary data/._Table S2.docx
